# Supplementary material for: Propyl­amine–borane
Source: Acta Crystallogr Sect E Struct Rep Online. 2009 May 23;65(Pt 6):o1395. doi: 10.1107/S160053680901887X (PMC2969591; doi:10.1107/S160053680901887X)
Supplement: Supplementary file 2 [file e-65-o1395-Isup2.hkl]

#
# h,k,l, Fc-squared, Fo-squared, sigma(Fo-squared) and status flag
#
data_I
_shelx_title ' mbsnj in P2(1)/c    Allowing X-H to refine no Disorder IN  BH3'
_shelx_refln_list_code          4
_shelx_F_calc_maximum       51.42
_exptl_crystal_F_000       168.00
_reflns_d_resolution_high  0.8368
 
loop_
 _symmetry_equiv_pos_as_xyz
 'x, y, z'
 '-x, y+1/2, -z+1/2'
 '-x, -y, -z'
 'x, -y-1/2, z-1/2'
 
_cell_length_a     9.1733
_cell_length_b     8.6377
_cell_length_c     7.3602
_cell_angle_alpha  90.000
_cell_angle_beta   97.892
_cell_angle_gamma  90.000
 
_shelx_F_squared_multiplier     1.000
 
loop_
 _refln_index_h
 _refln_index_k
 _refln_index_l
 _refln_F_squared_calc
 _refln_F_squared_meas
 _refln_F_squared_sigma
 _refln_observed_status
  10   0   0        0.01       -0.54      2.45 o
   8   1   0        2.35        3.40      1.47 o
   9   1   0        3.05        3.90      1.57 o
  10   1   0        0.19       -0.80      1.75 o
   2   2   0       22.30       28.16      1.19 o
  10   2   0        0.13       -0.12      1.84 o
   6   3   0        0.56        1.16      1.17 o
   8   3   0        0.02        1.75      1.71 o
  10   3   0        0.46       -0.05      1.96 o
   0   4   0       19.09       24.20      1.54 o
   2   4   0        0.03       -0.05      0.63 o
   8   4   0        0.13       -1.63      1.63 o
   9   4   0        0.10       -1.77      1.77 o
   0   6   0        0.05        9.39      6.49 o
   1   6   0        0.73       -0.69      0.73 o
   6   6   0        0.08        0.05      1.55 o
   7   6   0        1.08        0.57      1.81 o
   8   6   0        1.04        2.09      2.03 o
   4   7   0        1.14        2.17      1.40 o
   6   7   0        0.39       -1.34      1.78 o
   0   8   0        7.65       16.20      8.70 o
   2   8   0        3.67        9.77      9.00 o
   4   8   0        0.68       -1.65      2.86 o
   5   8   0        2.81        3.33      2.27 o
   3   9   0        1.53        1.92      2.70 o
   4   9   0        0.20       -1.96      2.42 o
   5   9   0        5.91        3.71      2.79 o
   2  10   0        4.01       12.90      7.93 o
 -10   1   1        6.61        8.09      1.57 o
  -9   1   1        0.81        0.35      1.31 o
  -8   1   1       78.63       80.10      2.82 o
  -7   1   1      184.17      191.39      5.29 o
  -6   1   1      100.52       95.33      2.58 o
  -5   1   1        6.09        4.02      1.10 o
  -4   1   1       27.98       31.99      1.21 o
  -3   1   1       36.47       27.24      1.03 o
  -2   1   1       73.55       84.01      3.61 o
  -1   1   1     1205.10     1115.94     21.97 o
   0   1   1        0.07       -0.35      0.35 o
   1   1   1     2479.61     2120.83     41.17 o
   2   1   1       63.36       72.83      1.87 o
   3   1   1      178.18      164.89      3.21 o
   4   1   1        0.27       -1.00      1.00 o
   5   1   1        0.06       -0.50      0.99 o
   6   1   1       22.78       28.52      1.61 o
   7   1   1       79.48       80.30      2.53 o
   8   1   1       67.15       69.28      2.38 o
   9   1   1        0.03       -1.86      1.86 o
  10   1   1        2.61        3.16      2.35 o
 -10   2   1        7.50        7.60      2.33 o
  -9   2   1        5.66        1.38      1.37 o
  -8   2   1       10.40       12.33      1.44 o
  -7   2   1       22.78       20.97      1.54 o
  -6   2   1       11.10        9.15      1.17 o
  -5   2   1        0.04       -0.76      0.76 o
  -4   2   1       88.53       91.64      3.77 o
  -3   2   1      883.24      884.52     14.06 o
  -1   2   1      162.01      157.93      8.83 o
   0   2   1     1706.98     1766.54     50.65 o
   1   2   1       45.42       34.44      4.56 o
   3   2   1      359.44      374.57      7.30 o
   4   2   1       18.71       21.07      1.41 o
   5   2   1       21.72       28.23      1.37 o
   6   2   1        1.45        0.12      1.10 o
   7   2   1        5.61        2.05      1.59 o
   8   2   1       24.30       21.47      2.60 o
   9   2   1        5.02        4.70      3.40 o
  10   2   1        0.75       -0.44      2.84 o
 -10   3   1        0.20       -1.81      1.81 o
  -9   3   1        1.22       -0.13      1.79 o
  -8   3   1        6.38        6.85      1.60 o
  -7   3   1        0.03        0.55      1.34 o
  -6   3   1       60.37       66.50      2.24 o
  -5   3   1       16.48       14.93      1.38 o
  -4   3   1      566.90      610.01     10.02 o
  -3   3   1      101.87      106.20      4.80 o
  -2   3   1       17.95       21.41      1.00 o
  -1   3   1      135.20      127.14      2.47 o
   0   3   1       59.28       58.46      2.06 o
   1   3   1      116.30      101.15      4.50 o
   2   3   1        2.18        2.89      2.12 o
   3   3   1       54.66       57.39      2.98 o
   4   3   1      352.79      358.45      7.65 o
   5   3   1       31.59       31.78      2.42 o
   6   3   1       34.93       37.77      2.70 o
   7   3   1        0.76       -0.36      1.94 o
   8   3   1       12.68       15.56      2.55 o
   9   3   1        1.02       -0.15      2.28 o
  10   3   1        0.03        0.14      2.55 o
 -10   4   1       12.30       15.69      2.43 o
  -9   4   1        4.30        3.26      1.96 o
  -8   4   1        1.68       -0.79      1.67 o
  -7   4   1        7.78        5.33      1.60 o
  -6   4   1        0.54       -0.37      1.16 o
  -5   4   1        3.92        5.38      1.13 o
  -4   4   1        2.02        3.34      0.93 o
  -3   4   1       82.40       80.09      2.38 o
  -2   4   1       33.63       50.61      3.34 o
  -1   4   1        3.39        5.33      0.74 o
   0   4   1       58.53       88.14     14.55 o
   1   4   1        0.18       -0.31      0.63 o
   2   4   1       10.03       10.68      1.13 o
   3   4   1       53.18       54.02      1.37 o
   4   4   1        3.15        4.16      1.23 o
   5   4   1        8.42        9.71      1.61 o
   6   4   1        2.64        1.35      1.54 o
   7   4   1        8.66        6.03      1.77 o
   8   4   1        7.24        5.58      1.91 o
   9   4   1        1.57       -1.79      1.79 o
  -9   5   1        0.66        2.06      2.04 o
  -8   5   1        1.58       -0.04      1.83 o
  -7   5   1       12.65       16.93      2.11 o
  -6   5   1        4.90        3.95      1.56 o
  -5   5   1        3.42        2.80      3.46 o
  -4   5   1      403.69      405.79      7.05 o
  -3   5   1      140.19      148.36      2.79 o
  -2   5   1        9.45       10.44      1.03 o
  -1   5   1        3.28        3.26      0.74 o
   0   5   1       37.44       37.18      2.09 o
   1   5   1        6.59        7.52      0.70 o
   2   5   1        0.13       -0.37      0.69 o
   3   5   1       72.13       72.38      2.34 o
   4   5   1      343.48      351.23      7.00 o
   5   5   1       11.03       13.78      1.72 o
   6   5   1        4.30        5.74      1.68 o
   7   5   1       24.14       25.38      2.58 o
   9   5   1        0.41       -0.20      2.05 o
  -8   6   1        3.21        5.58      2.04 o
  -7   6   1        2.21        2.42      1.85 o
  -6   6   1        1.00       -1.42      1.52 o
  -5   6   1        0.32       -1.41      1.41 o
  -4   6   1       19.08       22.09      1.57 o
  -3   6   1        5.37        9.02      1.31 o
  -2   6   1       32.10       32.51      2.78 o
  -1   6   1        0.13        0.91      1.62 o
   0   6   1       47.37       42.92      2.92 o
   1   6   1        1.03        2.27      1.32 o
   2   6   1        7.55        9.13      1.13 o
   3   6   1       16.85       18.11      2.61 o
   4   6   1        0.20        0.70      1.46 o
   5   6   1        0.00        0.42      1.47 o
   6   6   1        0.38       -1.57      1.57 o
   7   6   1        0.68       -2.78      2.78 o
   8   6   1        2.24        5.23      2.17 o
  -8   7   1       16.27       20.94      4.69 o
  -7   7   1        0.52        0.97      1.88 o
  -6   7   1        1.98        2.35      1.75 o
  -5   7   1        2.27        0.98      1.48 o
  -4   7   1      141.78      138.47      4.31 o
  -3   7   1      114.37      114.47      3.15 o
  -2   7   1        0.25       -0.64      0.96 o
  -1   7   1        8.02        6.49      1.81 o
   0   7   1        0.13        0.38      2.12 o
   1   7   1       20.02       22.10      1.92 o
   2   7   1        1.40        1.73      1.42 o
   3   7   1      131.29      122.04      3.57 o
   4   7   1      126.22      127.90      4.55 o
   5   7   1        1.74        3.53      2.15 o
   6   7   1        2.10       -0.08      1.97 o
   7   7   1        3.23        0.74      2.17 o
  -6   8   1        0.70       -2.91      3.04 o
  -5   8   1        1.55        0.36      1.62 o
  -4   8   1        6.90        6.40      1.69 o
  -3   8   1       12.06       10.57      1.92 o
  -2   8   1        2.43       -0.26      2.02 o
  -1   8   1       21.15       21.10      6.35 o
   0   8   1       87.88       84.38      4.36 o
   1   8   1       13.26       16.12      2.71 o
   2   8   1        0.12        0.67      1.55 o
   3   8   1       34.77       34.43      2.82 o
   4   8   1        0.00       -1.88      1.88 o
   5   8   1        0.49       -0.31      3.38 o
   6   8   1        1.16       -2.48      2.48 o
  -5   9   1        1.40       -3.22      3.22 o
  -4   9   1       24.43       25.68      4.53 o
  -3   9   1       41.59       45.76      7.76 o
  -2   9   1        2.75       12.90      6.00 o
  -1   9   1       34.84       47.54      7.70 o
   0   9   1        0.65       -1.21      6.53 o
   1   9   1       37.20       42.61      4.27 o
   2   9   1        1.06        0.46      2.61 o
   3   9   1       55.41       59.94      3.28 o
   4   9   1       21.54       19.64      2.84 o
   5   9   1        2.12       -0.99     10.32 o
  -2  10   1        0.15        9.31      6.87 o
   0  10   1       54.93       66.36      9.68 o
   1  10   1       51.79       68.71     10.15 o
   2  10   1        0.03        0.80      7.27 o
 -10   0   2        0.37        0.55      1.86 o
  -9   0   2        1.42        2.17      1.75 o
  -8   0   2      110.14      107.14      3.54 o
  -7   0   2      524.88      489.62     10.46 o
  -6   0   2        0.56        0.66      1.30 o
  -5   0   2      130.22      132.08      4.55 o
  -4   0   2        0.54       -0.10      0.94 o
  -3   0   2       35.46       40.92      1.52 o
  -2   0   2      268.97      228.70      7.49 o
  -1   0   2       88.41       67.36      3.54 o
   1   0   2      129.25      115.18      4.63 o
   2   0   2       47.78       41.38      1.77 o
   3   0   2       46.15       42.42      4.06 o
   4   0   2      148.81      144.24      6.73 o
   5   0   2       40.93       41.24      2.26 o
   6   0   2       16.59       23.82      2.10 o
   7   0   2      148.27      140.12      4.62 o
   8   0   2       97.32       93.85      3.85 o
   9   0   2        9.46       12.71      5.07 o
 -10   1   2        0.70       -0.06      1.30 o
  -9   1   2        3.91        4.13      1.29 o
  -8   1   2        4.19        2.77      1.30 o
  -7   1   2       48.79       51.23      2.00 o
  -6   1   2        0.00        0.73      1.01 o
  -5   1   2        0.93        0.88      0.72 o
  -4   1   2      220.05      237.49      3.68 o
  -3   1   2      130.11      124.69      2.53 o
  -2   1   2        0.08       -0.56      0.56 o
  -1   1   2        4.13        4.25      1.19 o
   0   1   2       34.88       36.98     11.80 o
   1   1   2      125.04      121.77      3.14 o
   2   1   2       35.04       27.31      1.34 o
   3   1   2        1.07        0.88      0.92 o
   4   1   2      154.49      142.32      3.01 o
   5   1   2        0.38        0.18      0.94 o
   6   1   2        1.51        0.79      1.12 o
   7   1   2       16.25       20.11      1.68 o
   8   1   2        1.40       -0.61      2.18 o
   9   1   2        0.85       -2.04      2.04 o
  10   1   2        0.04        0.25      3.91 o
 -10   2   2        0.91       -0.79      1.65 o
  -9   2   2        0.21       -1.31      1.31 o
  -8   2   2       58.91       51.04      2.04 o
  -7   2   2      232.46      221.06      4.93 o
  -6   2   2        6.33        6.70      1.30 o
  -5   2   2       47.36       44.10      1.61 o
  -4   2   2       39.52       38.20      1.54 o
  -3   2   2      200.83      204.10      6.99 o
  -2   2   2       42.73       34.70      1.60 o
  -1   2   2      290.22      302.95      5.01 o
   0   2   2     2644.07     2610.87     41.01 o
   1   2   2      146.57      150.14      2.95 o
   2   2   2        2.94        4.18      0.88 o
   3   2   2        0.09        1.71      1.35 o
   4   2   2      199.40      198.35      3.93 o
   5   2   2       68.06       73.66      2.24 o
   6   2   2        9.88       13.61      3.84 o
   7   2   2      112.72      117.80      4.40 o
   8   2   2       29.95       34.12      2.90 o
   9   2   2        2.54        4.12      2.32 o
 -10   3   2        0.40       -1.01      1.85 o
  -9   3   2        8.36       10.88      1.81 o
  -8   3   2        1.20       -1.12      1.41 o
  -7   3   2       68.37       65.79      2.47 o
  -6   3   2        1.55        2.33      1.27 o
  -5   3   2       11.96       13.46      1.23 o
  -4   3   2      429.61      427.78     11.71 o
  -3   3   2      438.87      471.41     10.76 o
  -2   3   2        4.89        3.08      3.75 o
   0   3   2      111.36      137.14      4.83 o
   1   3   2       62.21       62.89      7.95 o
   2   3   2       72.18       72.05     10.17 o
   3   3   2       47.46       45.49      4.61 o
   4   3   2      343.71      320.16     13.04 o
   5   3   2        5.18        8.25      1.92 o
   7   3   2       56.07       56.49      3.30 o
   8   3   2        0.01       -0.97      2.10 o
   9   3   2        3.62        3.53      2.52 o
 -10   4   2       14.37       16.05      4.44 o
  -9   4   2        0.02       -0.51      1.90 o
  -8   4   2        8.58        5.03      1.61 o
  -7   4   2       14.44       11.80      1.91 o
  -6   4   2       11.15       12.98      1.59 o
  -5   4   2       13.14       17.10      1.60 o
  -4   4   2      117.52      112.32      2.64 o
  -3   4   2      502.58      492.22     12.21 o
  -2   4   2        0.97        0.13      1.03 o
  -1   4   2      186.31      192.25      4.16 o
   0   4   2       80.23       79.94      3.84 o
   1   4   2       19.32       24.01      3.17 o
   2   4   2        0.59        0.54      0.75 o
   3   4   2       86.29       88.84      6.43 o
   4   4   2      103.47      103.10      6.28 o
   5   4   2       89.58       89.38      3.85 o
   6   4   2        3.20        2.04      1.98 o
   7   4   2       47.04       52.65      3.32 o
   8   4   2        1.39        1.12      2.33 o
   9   4   2        0.01       -2.46      2.46 o
  -9   5   2        2.73        3.84      2.10 o
  -7   5   2        1.24        1.69      1.60 o
  -6   5   2        1.47        1.81      1.32 o
  -5   5   2       55.08       49.44      1.99 o
  -4   5   2      110.00      106.09      2.90 o
  -3   5   2      155.72      153.62      3.89 o
  -2   5   2       45.32       47.22      2.09 o
  -1   5   2        2.82        4.05      0.80 o
   0   5   2        4.11        5.14      0.81 o
   1   5   2       30.89       25.76      1.71 o
   2   5   2       31.58       33.96      2.94 o
   3   5   2      170.24      161.80      4.50 o
   4   5   2       54.31       62.25      2.45 o
   5   5   2       40.04       43.58      2.94 o
   6   5   2        7.93        8.54      1.84 o
   7   5   2       12.23       10.90      2.03 o
  -8   6   2        0.00       -1.85      1.85 o
  -7   6   2        0.00       -0.13      2.53 o
  -6   6   2        0.70        2.39      1.71 o
  -5   6   2       16.93       17.72      1.37 o
  -4   6   2       22.34       24.21      1.41 o
  -3   6   2      163.77      152.72      4.55 o
  -2   6   2        9.84       12.57      1.18 o
  -1   6   2        2.41        3.96      1.54 o
   0   6   2        0.03        1.56      2.41 o
   1   6   2        6.74        7.16      3.00 o
   2   6   2        2.31       -0.82      2.97 o
   3   6   2      102.90       99.95      3.36 o
   4   6   2       34.15       38.26      2.79 o
   5   6   2       33.03       34.01      3.07 o
   6   6   2        0.59       -1.90      1.90 o
   7   6   2        2.31       -2.04      2.04 o
   8   6   2        5.35        3.58      2.59 o
  -7   7   2        4.53        6.53      2.09 o
  -6   7   2        3.14        5.08      1.86 o
  -5   7   2       39.38       40.35      2.26 o
  -4   7   2        5.08        8.12      2.00 o
  -3   7   2       23.07       26.36      1.43 o
  -2   7   2       50.25       45.69      2.43 o
  -1   7   2       14.91       16.40      2.46 o
   0   7   2        0.21       -1.63      1.63 o
   1   7   2       59.97       53.63      3.90 o
   2   7   2       46.56       40.00      2.41 o
   3   7   2       78.09       68.89      4.22 o
   4   7   2        0.13       -0.82      2.47 o
   5   7   2       24.95       23.96      2.80 o
   6   7   2        0.21       -0.10      4.83 o
   7   7   2        0.44       -4.32      4.32 o
  -6   8   2       15.10       19.88      2.33 o
  -5   8   2        3.80        6.55      1.85 o
  -4   8   2        1.22        2.95      2.00 o
  -3   8   2       23.80       25.47      4.88 o
  -2   8   2        8.70        8.34      1.63 o
  -1   8   2       20.79       22.57      2.80 o
   0   8   2        5.02        1.62      1.42 o
   1   8   2       28.02       28.22      3.80 o
   2   8   2        0.10       -1.80      1.80 o
   3   8   2       14.11       14.38      2.55 o
   4   8   2        7.87        5.20      2.30 o
   5   8   2        1.89       -1.99      2.24 o
   6   8   2        3.01       -0.57      3.48 o
  -5   9   2       11.00       24.77      7.98 o
  -4   9   2        0.05        1.47      3.70 o
  -3   9   2        0.37        1.60      3.77 o
  -2   9   2       24.94       22.25      3.44 o
  -1   9   2       16.15       10.11      3.45 o
   0   9   2        2.72       19.31     10.55 o
   1   9   2       30.25       27.11      5.92 o
   2   9   2       51.09       48.36      4.55 o
   3   9   2        2.40       -0.79      2.76 o
   4   9   2        1.59        1.86      2.74 o
  -1  10   2        6.06        4.38      6.75 o
   0  10   2       18.13       23.34      8.95 o
 -10   1   3        3.99        5.39      1.43 o
  -7   1   3      163.57      166.06      3.19 o
  -6   1   3      121.23      127.29      2.78 o
  -3   1   3        1.78       -0.50      0.68 o
  -1   1   3       63.27       64.75      2.23 o
   1   1   3      984.99      990.66     37.72 o
   2   1   3        1.80        1.30      1.36 o
   4   1   3        8.39       13.44      1.04 o
   8   1   3       35.56       41.44      3.38 o
   9   1   3        0.57       10.00      6.41 o
  -8   2   3        0.42        1.05      1.27 o
  -7   2   3       45.44       44.27      1.87 o
  -5   2   3        6.49        7.26      1.00 o
  -4   2   3       49.18       63.34      1.53 o
  -3   2   3      258.13      253.85      4.76 o
   0   2   3      304.62      329.20      6.72 o
   7   2   3        2.87        0.69      1.90 o
   8   2   3       24.55       30.86      2.90 o
 -10   3   3        0.82       -1.75      1.75 o
  -8   3   3        0.69        0.81      1.48 o
  -7   3   3       13.37       17.61      1.73 o
  -4   3   3      188.32      202.56      3.90 o
  -3   3   3       24.96       29.92      1.30 o
   0   3   3       86.18      113.15      6.00 o
   4   3   3       66.34       59.33      2.92 o
   7   3   3        0.06        1.63      2.60 o
   8   3   3       13.67       17.31      3.33 o
   9   3   3        0.30       -2.52      2.52 o
  -7   4   3       18.22       14.50      1.69 o
  -5   4   3        0.23       -1.16      1.16 o
  -3   4   3       71.93       66.55      1.98 o
  -2   4   3       31.91       39.90      3.08 o
   0   4   3      154.36      166.92      3.64 o
   3   4   3       11.89        9.95      2.79 o
   4   4   3        0.04       -0.49      1.85 o
   5   4   3        9.43       10.92      2.43 o
   7   4   3       10.51        7.45      2.47 o
   8   4   3       12.69       13.60      2.79 o
  -7   5   3        0.45        2.42      1.43 o
  -4   5   3      266.51      278.05      4.76 o
  -3   5   3      130.81      134.05      2.73 o
  -2   5   3       30.02       35.22      5.99 o
   0   5   3      109.68       99.39      4.78 o
   4   5   3      220.67      219.16     14.34 o
   5   5   3       11.24       11.47      2.70 o
   6   5   3        0.83        2.10      2.16 o
   7   5   3       19.20       21.96      3.08 o
   8   5   3       10.95       11.07      4.07 o
  -8   6   3        1.88        5.64      2.09 o
  -7   6   3        5.45        8.76      1.99 o
  -6   6   3        5.91        7.90      1.57 o
  -4   6   3       61.22       67.60      1.99 o
  -3   6   3        0.00       -1.01      1.01 o
  -2   6   3       38.09       40.76      3.82 o
  -1   6   3        0.22        1.07      1.42 o
   0   6   3        1.34        3.42      1.91 o
   2   6   3        0.19        1.28      1.55 o
   4   6   3        2.75        1.78      2.12 o
   5   6   3        0.21        2.79      2.91 o
   6   6   3        2.31        5.85      2.61 o
   7   6   3        3.57        3.11      4.74 o
  -7   7   3        0.05       -2.86      3.57 o
  -6   7   3        1.16        1.93      1.66 o
  -3   7   3       92.00       87.31      3.45 o
   0   7   3        3.39        4.25      1.65 o
   1   7   3       22.13       22.85      2.10 o
   4   7   3      105.72      107.37      4.32 o
   5   7   3        0.68       -2.90      2.90 o
   6   7   3        1.61       -1.55      3.21 o
  -6   8   3        0.16       -2.52      2.52 o
  -5   8   3        4.43        6.37      3.01 o
  -3   8   3        2.88        2.16      1.49 o
   0   8   3       61.33       71.02      4.46 o
   1   8   3        9.95       12.09      1.99 o
   2   8   3        1.03        2.84      2.54 o
   3   8   3       38.68       51.67      3.05 o
   4   8   3        2.87       -0.86      2.89 o
   5   8   3        0.22       -2.11      2.76 o
  -3   9   3       23.70       24.62      4.06 o
  -1   9   3       21.44       18.82      2.15 o
   1   9   3       38.95       42.00      2.84 o
 -10   0   4        1.11        1.63      1.92 o
  -9   0   4        0.23        0.72      1.80 o
  -8   0   4       43.83       46.61      2.53 o
  -7   0   4      306.21      295.61      6.92 o
  -6   0   4        6.22        5.72      1.80 o
  -5   0   4       30.04       31.81      2.27 o
  -4   0   4       14.05       12.43      1.60 o
  -3   0   4        0.01       -1.00      1.16 o
  -2   0   4       41.49       46.94      2.10 o
  -1   0   4       17.59       28.76      4.81 o
   0   0   4     1221.59     1234.09     27.77 o
   1   0   4       51.06       44.69      2.08 o
   2   0   4        0.89        0.11      1.30 o
   3   0   4        1.14       -0.39      1.63 o
   4   0   4       71.37       69.51      5.57 o
   5   0   4       12.16       14.36      2.09 o
   6   0   4       16.12       13.55      3.47 o
   7   0   4       64.40       61.26      8.14 o
   8   0   4       57.98       51.30      8.33 o
 -10   1   4        0.46       -0.70      1.50 o
  -9   1   4        1.55        3.29      1.43 o
  -8   1   4        3.38        2.97      1.28 o
  -7   1   4       12.77       17.53      1.44 o
  -6   1   4        1.06        1.41      1.07 o
  -5   1   4        0.21        0.17      1.00 o
  -4   1   4       14.50       15.44      1.18 o
  -3   1   4       26.47       26.61      1.17 o
  -2   1   4        1.94        2.59      0.76 o
  -1   1   4        0.00       -0.15      0.72 o
   0   1   4        2.76        2.26      1.19 o
   1   1   4       44.04       46.61      2.15 o
   2   1   4        8.98        7.65      0.98 o
   3   1   4        0.06       -1.17      1.17 o
   4   1   4       42.14       37.23      2.26 o
   5   1   4        0.03       -1.69      1.69 o
   6   1   4        0.23       -0.01      1.83 o
   7   1   4        5.64        8.47      3.74 o
 -10   2   4        1.12       -0.73      1.78 o
  -9   2   4        0.01        0.67      1.61 o
  -8   2   4       42.10       44.05      2.39 o
  -7   2   4      148.22      135.76      3.58 o
  -6   2   4        0.95       -1.11      1.27 o
  -5   2   4       11.59       12.12      1.37 o
  -4   2   4        0.35        2.28      1.06 o
  -3   2   4       63.83       59.50      2.08 o
  -2   2   4       17.75       19.40      1.37 o
  -1   2   4       69.46       75.76      2.70 o
   0   2   4      700.84      700.33     13.77 o
   1   2   4       64.03       67.31      1.81 o
   2   2   4        0.01       -1.21      1.21 o
   3   2   4        0.07       -1.79      1.79 o
   4   2   4       93.08       88.27      4.26 o
   5   2   4       35.20       37.53      2.64 o
   6   2   4        5.85        3.89      2.10 o
   7   2   4       61.12       61.99      3.33 o
   8   2   4       16.63       27.62      4.89 o
  -9   3   4        3.32        2.53      1.75 o
  -8   3   4        3.29        1.22      1.52 o
  -7   3   4       30.01       34.00      2.33 o
  -6   3   4        8.90        8.85      1.48 o
  -5   3   4        8.50       11.23      1.43 o
  -4   3   4       86.53       86.70      2.53 o
  -3   3   4      192.34      180.08      3.74 o
  -2   3   4        0.12       -0.79      0.79 o
  -1   3   4        1.64        2.77      1.01 o
   0   3   4       31.73       28.60      2.16 o
   1   3   4       79.76       82.19      4.58 o
   2   3   4       33.36       34.55      2.24 o
   3   3   4        9.82        7.77      1.66 o
   4   3   4      170.80      159.55      6.98 o
   5   3   4        8.61       10.49      2.97 o
   6   3   4        0.19       -2.00      2.00 o
   7   3   4       26.38       27.72      2.84 o
   8   3   4        0.43       -1.90      2.20 o
  -9   4   4        0.09       -0.96      1.67 o
  -8   4   4       20.03       21.42      2.04 o
  -7   4   4        5.85        3.32      1.50 o
  -6   4   4        8.86        5.58      1.47 o
  -5   4   4        1.73        2.11      1.30 o
  -4   4   4       41.42       39.58      1.96 o
  -3   4   4      287.35      266.77      4.52 o
  -2   4   4       10.50       11.42      1.18 o
  -1   4   4       85.69       90.79      4.00 o
   0   4   4       77.17       78.18      3.17 o
   1   4   4        1.66        0.55      1.48 o
   2   4   4        0.03        3.27      2.17 o
   3   4   4       10.11       10.97      1.91 o
   4   4   4       57.90       57.24      3.14 o
   5   4   4       78.67       79.06      3.78 o
   6   4   4        0.09       -2.22      2.22 o
   7   4   4       30.48       32.24      3.23 o
   8   4   4        3.49       -8.14      8.14 o
  -7   5   4        2.46       -0.12      1.46 o
  -6   5   4        1.92        0.41      1.34 o
  -5   5   4       24.61       28.19      2.70 o
  -4   5   4       75.79       77.73      2.24 o
  -3   5   4       92.85       87.22      3.15 o
  -2   5   4       40.29       39.82      2.41 o
   0   5   4        2.07        4.42      3.80 o
   1   5   4        6.79        4.96      1.78 o
   2   5   4       17.71       17.54      3.88 o
   3   5   4       75.37       64.81      5.62 o
   4   5   4       42.91       47.49      3.34 o
   5   5   4       27.05       25.87      5.84 o
   6   5   4        3.36       -1.05      2.61 o
   7   5   4       10.22        6.04      2.78 o
  -7   6   4        0.24        0.73      1.54 o
  -6   6   4        1.67        1.87      1.42 o
  -5   6   4        6.98        7.03      1.31 o
  -4   6   4        8.92        8.48      1.49 o
  -3   6   4      179.23      167.31      5.07 o
  -2   6   4       25.80       24.53      2.16 o
  -1   6   4        4.48        3.68      1.61 o
   0   6   4        0.28       -0.06      1.83 o
   1   6   4       28.73       25.24      2.18 o
   2   6   4        0.44        1.79      1.67 o
   3   6   4       33.92       31.74      2.65 o
   4   6   4       26.94       28.50      4.06 o
   5   6   4       33.64       29.12      9.01 o
   6   6   4        0.04       -3.76      3.76 o
  -6   7   4        8.44       11.47      1.84 o
  -5   7   4       26.12       23.16      2.48 o
  -4   7   4        7.43       10.21      1.75 o
  -3   7   4        4.93        1.87      1.50 o
  -2   7   4       40.36       34.57      2.48 o
  -1   7   4        0.54       -1.78      1.93 o
   0   7   4        0.15        0.66      2.08 o
   1   7   4       64.75       56.91      3.85 o
   2   7   4       32.79       28.67      2.49 o
   3   7   4       43.08       37.29      3.20 o
   4   7   4        0.79       -3.07      3.07 o
   5   7   4        8.21        8.42      3.66 o
  -5   8   4        2.12       -0.74      2.02 o
  -4   8   4        3.94        3.00      1.59 o
  -3   8   4       32.14       32.59      2.20 o
  -2   8   4       10.97       10.64      2.05 o
  -1   8   4        7.36        8.97      2.00 o
   0   8   4        1.00       -0.39      3.02 o
   1   8   4       27.68       31.72      2.66 o
   2   8   4        3.30        2.05      1.91 o
   3   8   4        8.15        7.05      3.47 o
   4   8   4       12.84        5.20      3.50 o
  -2   9   4        8.44        6.19      2.10 o
  -1   9   4        5.81        4.36      2.20 o
   0   9   4        4.60        2.74      1.97 o
   1   9   4       32.23       33.03      2.88 o
  -9   1   5        2.82        3.11      2.04 o
  -8   1   5        6.90        5.85      1.93 o
  -7   1   5       99.15      102.75      3.54 o
  -6   1   5      104.83       92.24      2.67 o
  -5   1   5        2.39        2.96      1.34 o
  -4   1   5       22.35       22.19      1.54 o
  -3   1   5       13.79       11.86      1.59 o
  -2   1   5        6.56        7.27      1.06 o
  -1   1   5        0.00       -0.85      0.85 o
   0   1   5        7.19        7.93      1.38 o
   1   1   5      376.87      387.98      8.01 o
   2   1   5        1.06       -0.91      1.77 o
   3   1   5        8.38        7.90      3.26 o
   4   1   5       17.60       16.89      2.32 o
   5   1   5       23.35       26.07      2.96 o
   6   1   5        0.12        3.83      3.44 o
   7   1   5        7.03       12.53      4.06 o
   8   1   5       15.82       14.82      9.13 o
  -9   2   5        0.46       -1.86      1.86 o
  -8   2   5        0.39       -1.49      1.49 o
  -7   2   5       39.51       38.73      2.16 o
  -6   2   5       10.06       10.00      1.50 o
  -5   2   5        7.15        6.62      1.67 o
  -4   2   5        8.95        6.07      1.60 o
  -3   2   5       70.71       67.24      3.39 o
  -2   2   5        4.09        1.97      2.12 o
  -1   2   5        4.44        5.73      1.29 o
   0   2   5       91.39       89.79      2.78 o
   1   2   5        4.25        5.47      1.62 o
   2   2   5        0.37        1.07      1.57 o
   3   2   5        1.12        1.00      2.16 o
   4   2   5        1.63        0.61      3.77 o
   5   2   5       17.30       12.99      2.92 o
   6   2   5        1.39        3.34      2.12 o
   7   2   5        0.82        9.26      5.18 o
  -9   3   5        0.27       -1.78      1.78 o
  -8   3   5        0.01       -1.50      1.50 o
  -7   3   5       30.89       30.30      2.06 o
  -6   3   5       45.79       41.82      2.10 o
  -5   3   5        2.04        1.10      1.53 o
  -4   3   5       49.51       43.85      2.22 o
  -3   3   5        4.42        1.81      1.73 o
  -2   3   5       56.43       52.34      2.28 o
  -1   3   5        4.72        4.52      1.47 o
   0   3   5       56.93       49.04      3.95 o
   1   3   5       75.15       76.11      3.53 o
   2   3   5        4.05        2.74      1.71 o
   3   3   5        2.73        3.81      1.73 o
   4   3   5       17.96       21.22      3.53 o
   5   3   5       29.33       25.93      7.62 o
   6   3   5        0.06        0.32      2.57 o
   7   3   5        0.39        3.52      3.39 o
  -8   4   5        0.03       -0.19      1.57 o
  -7   4   5       21.15       22.09      1.96 o
  -6   4   5        0.16       -1.03      1.30 o
  -5   4   5        2.52        2.05      1.27 o
  -4   4   5        2.67        4.58      1.29 o
  -3   4   5       51.48       51.08      2.02 o
  -2   4   5       37.79       33.26      4.65 o
  -1   4   5        0.28        1.84      3.25 o
   0   4   5       90.89       89.45      3.71 o
   1   4   5       24.80       30.09      2.55 o
   2   4   5        0.86       -0.60      1.65 o
   3   4   5        0.86       -0.72      1.68 o
   4   4   5        0.01       -1.18      2.63 o
   5   4   5        7.94        5.91      3.10 o
   6   4   5        0.18       -0.55      5.94 o
   7   4   5        6.62        3.35      8.70 o
  -8   5   5        0.11       -0.62      2.12 o
  -7   5   5        1.89        0.13      1.50 o
  -6   5   5        1.11       -0.43      1.36 o
  -5   5   5        0.64        1.21      1.32 o
  -4   5   5      116.70      113.64      3.64 o
  -3   5   5       85.17       85.89      3.26 o
  -2   5   5       39.09       41.22      2.70 o
  -1   5   5        1.82        2.82      1.72 o
   0   5   5       68.82       66.99      3.28 o
   1   5   5        3.31        2.95      1.87 o
   2   5   5        0.71        2.82      1.80 o
   3   5   5       16.16       13.82      2.29 o
   4   5   5      110.24      101.99      5.84 o
   5   5   5        6.72        3.01      3.16 o
   6   5   5        0.34       -3.17      3.25 o
  -7   6   5        3.61        5.92      2.09 o
  -6   6   5        7.98       10.85      2.38 o
  -5   6   5        1.25        1.44      1.60 o
  -4   6   5       47.18       41.69      3.08 o
  -3   6   5        1.16        1.94      1.57 o
  -2   6   5       26.64       28.02      2.48 o
  -1   6   5        0.10       -1.80      1.80 o
   0   6   5        0.31        0.24      1.78 o
   1   6   5        2.01        0.88      1.90 o
   2   6   5        6.86        5.98      2.04 o
   3   6   5        5.20        2.29      2.90 o
   4   6   5        6.13        4.62      3.42 o
   5   6   5        0.21       -0.70      4.62 o
  -5   7   5        0.01       -0.35      1.92 o
  -4   7   5      105.14       94.13      3.65 o
  -3   7   5       56.15       57.89      2.91 o
  -2   7   5        0.15       -1.78      1.78 o
  -1   7   5        0.01       -1.67      1.67 o
   0   7   5        5.71        5.48      2.09 o
   1   7   5       15.33       13.17      3.52 o
   2   7   5        1.93       -2.08      3.23 o
   3   7   5       45.98       40.26      3.23 o
   4   7   5       59.88       55.64      5.24 o
  -3   8   5        0.24       -0.92      1.62 o
  -2   8   5        2.11        1.49      1.99 o
  -1   8   5        9.31        6.40      2.48 o
   0   8   5       29.50       29.60      2.76 o
   1   8   5        7.46        1.91      2.15 o
   2   8   5        4.17        1.59      2.91 o
  -8   0   6       14.66       16.85      4.70 o
  -7   0   6      165.59      158.18      5.67 o
  -5   0   6        9.83        9.94      2.00 o
  -4   0   6        6.64        9.86      2.54 o
   0   0   6      378.93      401.87      8.53 o
   1   0   6       42.17       43.64      3.96 o
   2   0   6        5.64       15.63      5.85 o
   4   0   6       91.31       84.75      9.33 o
   6   0   6        7.71       17.79      6.54 o
  -8   1   6        0.86       -0.86      1.78 o
  -7   1   6        3.35        4.56      1.80 o
  -5   1   6        1.25        1.86      2.29 o
  -4   1   6        2.90        5.50      1.60 o
  -1   1   6        0.77       -0.86      1.21 o
   0   1   6        7.34        7.30      1.19 o
   3   1   6        0.34       -0.49      2.22 o
   4   1   6       20.23       27.74      4.56 o
   6   1   6        0.26        6.05      3.83 o
  -8   2   6       20.59       18.58      2.61 o
  -7   2   6       74.98       79.71      3.30 o
  -5   2   6        2.08        1.37      1.54 o
  -4   2   6        0.00        0.06      1.49 o
  -3   2   6       34.45       44.41      2.41 o
   0   2   6      228.12      242.67      6.84 o
   2   2   6        1.26        3.84      5.48 o
   3   2   6        0.06        2.58      4.78 o
   4   2   6       53.64       51.41      3.91 o
  -8   3   6        1.30        1.00      2.10 o
  -7   3   6       12.38       14.01      2.10 o
  -3   3   6      113.44      126.31      3.51 o
  -1   3   6        0.03        0.33      1.90 o
   0   3   6       16.59       20.40      2.92 o
   3   3   6       10.68       14.86      2.98 o
   4   3   6       78.74       82.72     10.69 o
   5   3   6        7.18       17.56      6.85 o
   6   3   6        1.16       -0.18      4.24 o
  -5   4   6        0.00       -0.19      1.54 o
  -3   4   6      153.89      156.87      6.70 o
   2   4   6        0.01        2.27      1.94 o
   3   4   6        2.16        2.23      1.97 o
   4   4   6       18.78       21.53      4.57 o
   5   4   6       44.73       39.34      7.11 o
  -4   5   6       37.06       44.16      2.70 o
  -3   5   6       40.39       44.89      2.67 o
  -2   5   6       24.09       26.35      2.49 o
  -1   5   6        3.87        4.63      2.03 o
   3   5   6       33.25       31.06      2.91 o
   4   5   6       22.22       19.00      3.75 o
  -5   6   6        1.30        3.71      1.78 o
  -4   6   6        0.92        2.61      1.73 o
  -3   6   6      122.61      148.64      4.81 o
  -2   6   6       27.87       31.98      3.10 o
  -1   6   6        0.81        1.07      2.02 o
   2   6   6        2.51        1.99      2.17 o
   3   6   6        9.97        6.34      2.41 o
  -2   7   6       19.90       18.53      2.85 o
  -1   7   6        0.11       -1.74      2.04 o
   1   7   6       41.16       38.41      3.33 o
  -7   1   7       65.16       62.85      3.36 o
  -6   1   7       97.83       88.66      3.46 o
  -5   1   7        0.36       -1.05      1.67 o
  -4   1   7        9.74        9.01      1.88 o
  -3   1   7       39.35       39.10      2.54 o
  -2   1   7       19.37       17.80      1.75 o
  -1   1   7        1.55        3.04      2.06 o
   0   1   7        8.79        6.90      2.00 o
   1   1   7      164.94      157.42      4.80 o
   2   1   7        0.15       -0.33      5.33 o
   3   1   7        1.51        4.59      3.81 o
   4   1   7       16.07       18.45      4.64 o
   5   1   7       37.75       26.90      8.15 o
  -7   2   7       27.86       30.33      2.92 o
  -6   2   7        1.51        0.36      1.68 o
  -5   2   7        3.63        2.29      1.80 o
  -4   2   7        0.71       -0.12      1.73 o
  -3   2   7       33.69       32.85      2.34 o
  -2   2   7       12.40       13.60      1.94 o
  -1   2   7        0.02       -2.39      2.39 o
   0   2   7       33.04       39.12      5.30 o
   1   2   7       31.47       31.53      2.65 o
   2   2   7        0.66       -0.12      1.75 o
   3   2   7        0.02        0.36      4.36 o
   4   2   7        2.83       10.06      9.39 o
   5   2   7       10.52       13.02     10.11 o
  -6   3   7       24.15       27.74      3.47 o
  -5   3   7        2.95        1.32      1.74 o
  -4   3   7       17.88       18.56      2.15 o
  -3   3   7        2.82        0.48      1.68 o
  -2   3   7       49.39       46.60      2.77 o
  -1   3   7        0.31       -1.67      1.67 o
   0   3   7       47.88       51.69      3.27 o
   1   3   7       39.92       40.27      3.39 o
   2   3   7        0.27       -1.77      1.77 o
   3   3   7        1.39       -0.76      4.56 o
   4   3   7        2.61       -1.15      3.77 o
  -6   4   7        1.00        2.79      3.11 o
  -5   4   7        2.35        2.80      1.78 o
  -4   4   7        5.18        8.12      1.91 o
  -3   4   7       35.99       36.98      3.54 o
  -2   4   7       28.54       32.17      2.66 o
  -1   4   7        0.18        0.10      2.04 o
   0   4   7       37.69       35.20      2.95 o
   1   4   7       26.46       23.08      2.74 o
   2   4   7        2.42        0.39      2.55 o
   3   4   7        0.10       -0.49      3.27 o
  -5   5   7        0.62        1.57      2.10 o
  -4   5   7       45.65       42.37      2.90 o
  -3   5   7       43.83       44.71      2.89 o
  -2   5   7       28.75       34.44      2.83 o
  -1   5   7        0.01       -2.08      2.08 o
   0   5   7       39.28       44.40      3.51 o
   1   5   7        2.91        4.50      2.33 o
   2   5   7        0.28       -1.57      2.17 o
  -2   6   7       11.27        8.93      2.23 o
  -1   6   7        1.30       -1.36      2.22 o
   0   6   7        1.45       -0.41      2.54 o
  -5   0   8        0.53        3.75      3.68 o
  -4   0   8        4.80        0.90      3.48 o
  -2   0   8        0.93       -0.56      2.54 o
  -1   0   8       12.99       16.80      5.93 o
   0   0   8      116.02      134.51     14.82 o
   2   0   8        9.03       11.13      6.30 o
   3   0   8        0.55        5.86      5.64 o
  -5   1   8        1.15        0.07      2.61 o
  -4   1   8        1.10       -2.15      2.42 o
  -3   1   8       19.85       20.58      2.06 o
  -2   1   8        0.52       -0.24      1.94 o
  -1   1   8        0.06       -0.57      1.61 o
   0   1   8        5.64        5.27      4.33 o
   1   1   8        3.45       -1.29      3.64 o
   2   1   8        0.15        3.22      7.43 o
   3   1   8        0.55        0.72      8.23 o
  -5   2   8        0.03        0.98      2.17 o
  -4   2   8        0.46        2.11      2.02 o
  -3   2   8       24.34       24.93      5.56 o
  -2   2   8        0.49       -0.15      2.03 o
  -1   2   8        6.95        7.64      2.08 o
   0   2   8       73.41       75.22      3.17 o
   1   2   8        0.93        5.20      2.40 o
  -4   3   8       11.67        8.45      2.05 o
  -3   3   8       57.24       60.26      3.19 o
  -2   3   8        0.02       -0.14      1.88 o
  -1   3   8        0.25       -0.88      1.96 o
   0   3   8       11.32       19.51      4.34 o
   1   3   8        6.77        4.26      4.39 o
  -2   4   8       12.30       10.38      2.36 o
  -1   4   8        1.56        2.48      2.05 o
   0   4   8       10.11       14.18      3.71 o
 
